# Supplementary material for: Hormonal Interplay of GAs and Abscisic Acid in Rice Germination and Growth Under Low-Temperature Stress
Source: Int J Mol Sci. 2025 Dec 23;27(1):181. doi: 10.3390/ijms27010181 (PMC12785965; doi:10.3390/ijms27010181)
Supplement: Supplementary file 1 [file ijms-27-00181-s001.zip]

Archive with 1 entries (1 files):
- ijms-4033512-supplementary.pdf
